# Supplementary material for: Single amino acid change alters specificity of the multi-allelic wheat stem rust resistance locus SR9
Source: Nat Commun. 2023 Nov 14;14:7354. doi: 10.1038/s41467-023-42747-9 (PMC10645757; doi:10.1038/s41467-023-42747-9)
Supplement: Supplementary file 4 — Supplementary Data 1 [file 41467_2023_42747_MOESM4_ESM.xlsx]

## Sheet: Supplementary Data 1
	Supplementary Data 1. Summary of Pgt races used in this study
		Race name	Isolate accession number	Location of origin	Location of experiment undertaken	Sr9 allele avirulence/virulence
	1	126-5,6,7,11	217	Australia	Plant breeding institute, The University of Sydney, Australia;	Sr9b,e/Sr9a,d,f,g,h
	2	21-0	330	Australia	Plant breeding institute, The University of Sydney, Australia;	Sr9b,e/Sr9a,d,f,g,h
	3	343-1,2,3,4,5,6 Cook rust	429	Australia	Plant breeding institute, The University of Sydney, Australia;	Sr9e,g/Sr9a,b,d,f,h
	4	98-1,2,3,5,6+Sr50	632	Australia	Plant breeding institute, The University of Sydney, Australia; CSIRO Black Mountain Laboratory, Canberra, Australia	Sr9e/Sr9a,b,d,f,g,h
	5	TRTTF	06YEM34-1	Yemen	United States Department of Agriculture-Agricultural Research Service (USDA-ARS), CerealDiseaseLaboratory	Sr9e/Sr9a,b,d,f,g,h
	6	TTKSK	04KEN156/04	Kenya	United States Department of Agriculture-Agricultural Research Service (USDA-ARS), CerealDiseaseLaboratory	Sr9h/Sr9a,b,d,e,f,g
	7	QCCSM	75WA165-2A	USA	United States Department of Agriculture-Agricultural Research Service (USDA-ARS), CerealDiseaseLaboratory	Sr9b,e/Sr9a,d,f,g**
	8	RCRSC	77ND82A-1	USA	United States Department of Agriculture-Agricultural Research Service (USDA-ARS), CerealDiseaseLaboratory	Sr9e/Sr9a,b,d,f,g**
	9	TPMKC	74MN1409	USA	United States Department of Agriculture-Agricultural Research Service (USDA-ARS), CerealDiseaseLaboratory	Sr9a,b/Sr9d,e,f,g,h
	10	QFCSC	06ND717C	USA	United States Department of Agriculture-Agricultural Research Service (USDA-ARS), CerealDiseaseLaboratory	Sr9b,e/Sr9a,d,f,g,h
	11	RKRQC	99KS76A-1	USA	United States Department of Agriculture-Agricultural Research Service (USDA-ARS), CerealDiseaseLaboratory	Sr9e,h/Sr9a,b,d,f,g,h
	12	MCCFC	59KS19	USA	United States Department of Agriculture-Agricultural Research Service (USDA-ARS), CerealDiseaseLaboratory	Sr9a,b,d,e/Sr9f,g,h
	13	GBBGB	11WA602E-206	USA	United States Department of Agriculture-Agricultural Research Service (USDA-ARS), CerealDiseaseLaboratory	Sr9a,b,e,g,h/Sr9d,f
	14	QBCSC	76WA1204C	USA	United States Department of Agriculture-Agricultural Research Service (USDA-ARS), CerealDiseaseLaboratory	Sr9b,e,g/Sr9a,d,f,h
	15	MJGTC	01TUR34A	Turkey	United States Department of Agriculture-Agricultural Research Service (USDA-ARS), CerealDiseaseLaboratory	Sr9e,g/Sr9a,b,d,f,h
	16	JRCQC	09ETH08-3	Ethiopia	United States Department of Agriculture-Agricultural Research Service (USDA-ARS), CerealDiseaseLaboratory	Sr9h/Sr9a,b,d,e,f,g
	17	TTTTF	01MN84A-1-2	USA	United States Department of Agriculture-Agricultural Research Service (USDA-ARS), CerealDiseaseLaboratory	None/Sr9a,b,d,e,f,g,h
	18	QTHJC	75ND717C	USA	United States Department of Agriculture-Agricultural Research Service (USDA-ARS), CerealDiseaseLaboratory	Sr9a,e/b,d,f,g,h
	19	LCC*	111☓36	USA	United States Department of Agriculture-Agricultural Research Service (USDA-ARS), CerealDiseaseLaboratory	Uniquely avirulent on Sr9f
	20	34MKGQM	20IAL06	China	Peking University Institute of Advanced Agricultural Sciences, Weifang, Shandong, China	Sr9e/Sr9a,b,d,f,g**
	21	21C3CTTTM	20GH13	China	Peking University Institute of Advanced Agricultural Sciences,Weifang, Shandong, China	Sr9e/Sr9a,b,d,f,g**
	22	34MTGSM	20GSA1	China	Peking University Institute of Advanced Agricultural Sciences, Weifang, Shandong, China	Sr9e/Sr9a,b,d,f,g**
	23	34C3RTGQM	20IAL32	China	Peking University Institute of Advanced Agricultural Sciences, Weifang, Shandong, China	Sr9e/Sr9a,b,d,f,g**
		*Alternatively typed as race LBB.
		** Response on Sr9h not characterized
