# Supplementary material for: Single amino acid change alters specificity of the multi-allelic wheat stem rust resistance locus SR9
Source: Nat Commun. 2023 Nov 14;14:7354. doi: 10.1038/s41467-023-42747-9 (PMC10645757; doi:10.1038/s41467-023-42747-9)
Supplement: Supplementary file 5 — Supplementary Data 2 [file 41467_2023_42747_MOESM5_ESM.xlsx]

## Sheet: Supplementary Data 2
Supplementary Data 2. List of mutant lines used for RenSeq analysis
Number	Mutant name	Line number	Wildtype	Haplotype related
1	S9bM1	2017.2	CS/KF 2B	Sr9b
2	S9bM2	2017.2040	CS/KF 2B	Sr9b
3	S9bM3	2017.22	CS/KF 2B	Sr9b
4	S9bM4	2017.2	CS/KF 2B	Sr9b
5	S9bM5	2017.21	CS/KF 2B	Sr9b
6	S9bM6	2017.23	CS/KF 2B	Sr9b
7	S9bM7	2017.22	CS/KF 2B	Sr9b
8	S9bM8	2017.2	CS/KF 2B	Sr9b
9	Sr9eM1	2017.36	Vernstein	Sr9e
10	Sr9eM2	2017.42	Vernstein	Sr9e
11	Sr9eM3	2017.97	Vernstein	Sr9e
12	Sr9eM4	2017.97	Vernstein	Sr9e
13	Sr9eM5	2017.97	Vernstein	Sr9e
14	S9gM1	2017.3	CS/Mq 2B	Sr9g
15	S9gM2	2017.21	CS/Mq 2B	Sr9g
16	S9gM3	2017.21	CS/Mq 2B	Sr9g
17	S9gM4	2017.21	CS/Mq 2B	Sr9g
18	S9gM5	2017.3	CS/Mq 2B	Sr9g
19	S9gM6	2017.21	CS/Mq 2B	Sr9g
20	Sr9hM1	M145-2	Gabo 56	Sr9h
21	Sr9hM2	M243-1	Gabo 56	Sr9h
22	Sr9hM3	M257-2	Gabo 56	Sr9h
23	Sr9hM4	M317-1	Gabo 56	Sr9h
24	Sr9hM5	M448-1	Gabo 56	Sr9h
25	Sr9hM6	M749-2	Gabo 56	Sr9h
26	Sr9hM7	M956	Gabo 56	Sr9h
27	Sr9hM8	M1101-1	Gabo 56	Sr9h
