# Supplementary material for: Single amino acid change alters specificity of the multi-allelic wheat stem rust resistance locus SR9
Source: Nat Commun. 2023 Nov 14;14:7354. doi: 10.1038/s41467-023-42747-9 (PMC10645757; doi:10.1038/s41467-023-42747-9)
Supplement: Supplementary file 6 — Supplementary Data 3 [file 41467_2023_42747_MOESM6_ESM.xlsx]

## Sheet: Supplementary Data 3
Supplemetnary Data 3. SR9 alleles have unusually large number of 42 LRR units in comparison with other 11 cloned Sr proteins, and flax rust R protein L6.
Protein	SR9B	SR9E_H1	SR9E_H2	SR9G	SR9H	SR13	SR21	SR22	SR26	SR27	SR33	SR35	SR45	SR46	SR50	SR61	L6
No. of LRR unit	42	42	42	42	42	17	42	17	17	17	17	17	27	17	17	15	28
Size of full length (aa)	1615	1619	1618	1615	1615	948	1624	941	935	956	712	919	1230	924	956	880	1294
