# Supplementary material for: Single amino acid change alters specificity of the multi-allelic wheat stem rust resistance locus SR9
Source: Nat Commun. 2023 Nov 14;14:7354. doi: 10.1038/s41467-023-42747-9 (PMC10645757; doi:10.1038/s41467-023-42747-9)
Supplement: Supplementary file 7 — Supplementary Data 4 [file 41467_2023_42747_MOESM7_ESM.xlsx]

## Sheet: Supplementary Data 4
Supplemetnary Data 4. Predicted NLRs of CSv2 in the interval Chr2B:691090675-691231804
NLR	structure	start*	stop*	strand
nlr_1	complete (pseudogene)	691099939	691104001	+
nlr_2	complete	691111052	691115192	+
nlr_3	partial (pseudogene)	691119956	691121066	+
nlr_4	complete (pseudogene)	691124649	691131500	+
nlr_5	complete (pseudogene)	691172927	691175036	+
nlr_6	complete (pseudogene)	691185065	691189473	+
nlr_7	complete (pseudogene)	691215965	691218695	+
* genomic coordinates based on Chinese Spring RefSeq v2.1
