# Supplementary material for: Single amino acid change alters specificity of the multi-allelic wheat stem rust resistance locus SR9
Source: Nat Commun. 2023 Nov 14;14:7354. doi: 10.1038/s41467-023-42747-9 (PMC10645757; doi:10.1038/s41467-023-42747-9)
Supplement: Supplementary file 8 — Supplementary Data 5 [file 41467_2023_42747_MOESM8_ESM.xlsx]

## Sheet: Supplementary Data 5
Supplementary Data 5. Primers used in the present study
	Primer name	Primer sequence 5'-3' (Forward)/Allel1 5'-3'/attb1 5'-3'	Primer sequence 5'-3' (Reverse)/Allel2 5'-3'/attb2 5'-3'	Common primer 5'-3'	Function
1	p1300-SrKNF1R1	CCATGATTACGAATTCGAGCTCTTGTGATCCATGTAGTCTCATCAGCTGA	TCCAAATATTCATGCCCTGTTTCCTCCAATCT		Transgenic (SrKN)
2	p1300-SrKNF2R2	GGGCATGAATATTTGGAAAAATTAGTGGATTTGGGCTTCT	ACGGCCAGTGCCAAGCTTGTACTACAATATAACTTGGTCGGATAGAAAAGACAT		Transgenic (SrKN)
3	pku4861F7R7	CTTTGGGGGTAATAGACACTCTA	TGATTCCCACCCTGTTCTTG		Transgenic (SrKN)
4	pku4861F4R4	CCATGACCAAATTAGCAGTACA	TATCAATCCTGACCCGTAGC		Transgenic (SrKN)
5	SrKN-RTF1R1	CGACTCGAGCAACAGATAAT	CAGCATGTTACAATGAGGAA		Expression analysis (SrKN)
6	Sr9KNmutF2R2	TGGGGGTAATAGACACTCTA	TACTTTCAAGGATGTCAGGT		identify SrKN mutation (SrKN)
7	6ACNL13F3R3	GACAGTCTACTGGAAAACCACCATCTTG	GAGGCAGGATTCGTCCTTCGTACAAAC		identify Sr13 mutation (SrKN)
8	BobWhite_c5543_492	GAAGGTGACCAAGTTCATGCTCGGAACGGCGGGAGGTAGTA	GAAGGTCGGAGTCAACGGATTGGAACGGCGGGAGGTAGTG	GCTAGCTACCACATCACGGAGTAAA	USDA Wheat 4
9	Kukri_c49007_501	GAAGGTGACCAAGTTCATGCTAGGACGCCGAGGATCATCAGAT	GAAGGTCGGAGTCAACGGATTGGACGCCGAGGATCATCAGAC	ACTCACCGGATTCCGGCGCTT	USDA Wheat 6
10	7a79d5ff4-1	GAAGGTGACCAAGTTCATGCTGCCACTGAGTACTGATGAAGCTT	GAAGGTCGGAGTCAACGGATTGCCACTGAGTACTGATGAAGCTC	GGACGGAGCTGTACACGGCATA	USDA Wheat 10
11	7a79d5ff4-1	GAAGGTGACCAAGTTCATGCTCATGACCTTTCAGACGAGCTCC	GAAGGTCGGAGTCAACGGATTCCATGACCTTTCAGACGAGCTCA	GAAGAGACTGCAGTACAAGAAGCAGTT	USDA Wheat 11
12	BS00105315_51	GAAGGTGACCAAGTTCATGCTCCAAATCAGGAACAGGGCAA	GAAGGTCGGAGTCAACGGATTCTCCAAATCAGGAACAGGGCAG	CAGTGTTGCCCGGGCGGTGTT	USDA Wheat 14
13	BS00021682_51	GAA GGT GAC CAA GTT CAT GCT ACA GTT TAT CGG CTT CCG TAC CT	GAAGGTCGGAGTCAACGGATTCAGTTTATCGGCTTCCGTACCG	CCATCCAGGTTTTGCCACAAGTCTT	USDA23C1
14	Sr9h6830	GAAGGTGACCAAGTTCATGCTTATGGAATGGAATTGACTTCCCATTTAAA	GAAGGTCGGAGTCAACGGATTGGAATGGAATTGACTTCCCATTTAAG	GCTCATTCAGTTGAGGGCAGTTCTT	Sr9h6830
15	cs_comp43275_c1_seq1/ >g56_comp45691_c0_seq1	GAAGGTGACCAAGTTCATGCTGAAATGC	GAAGGTCGGAGTCAACGGATTCTGAAAT	GGGGCTGTATTAGTGATAGTAGAAATGA	R7
16	cs_comp43275_c0_seq1/ >g56_comp45691_c1_seq1	GAAGGTGACCAAGTTCATGCTCAGGAGC	GAAGGTCGGATGCAACGGATTAGGAGCT	TGGAGGCTACAACGCTATACTGCAT	R6
17	cs_comp57792_c0_seq6/>g56_comp61854_c2_seq2	GAAGGTGACCAAGTTCATGCTAAAAAGA	GAAGCTCGGAGTCAACGGATTAAAGAAG	GGAACCAGCTTTCTTCTTGTCGGAA	R20
18	cs_comp49798_c1_seq4	GAAGGTGACCAAGTTCATGCTGTCATGT	GAAGGTCGGAGTCAACGGATTGTCATGT	GACGATGAGGCTGCCGAGGATA	R35
19	cs_comp49798_c1_seq4/ >g56_comp57701_c0_seq36	GAAGGTGACCAAGTTCATGCTGTCATGT	GAAGGTCGGAGTCAACGGATTGTCATGT	GACGATGAGGCTGCCGAGGATA	R14
20	cs_comp47048_c1_seq1/>g56_comp59825_c0_seq1	GAAGGTGACCAAGTTCATGCTGCCAAGG	GAAGGTCGGAGTCAACGGATTGCCAAGG	CAAGCAGTGTCGTCGAGAAGAATCAA	R10
21	cs_comp43275_c0_seq1/ >g56_comp45691_c1_seq2	GAAGGTGACCAAGTTCATGCTCAGGAGC	GAAGGTCGGAGTCAACGGATTAGGAGCT	TGGAGGCTACAACGCTATACTGCAT	R5
22	cs_comp54436_c2_seq1/ >g56_comp58005_c0_seq5	GAAGGTGACCAAGTTCATGCTCCGGCTT	GAAGGTCGGAGTCAACGGATTCGGCTTC	CGACCCGGATACGTGACATGGAT	R18
23	Sr9b_CS	GAAGGTGACCAAGTTCATGCTTCACATTCACAGTCCCTTGAGAT	GAAGGTCGGAGTCAACGGATTTCACATTCACAGTCCCTTGAGAA	AGCCAAACTGCTGGTTCCTT	Sr9b segregation analysis
24	Sr9g_CS	GAAGGTGACCAAGTTCATGCTCTCATGATAAAGTGCACCATGC	GAAGGTCGGAGTCAACGGATTGCTCATGATAAAGTGCACCATGT	TTCAAGTTGAGAAGCTCCAAGTG	Sr9g segregation analysis
25	CT21CC_attb	GGGGACAAGTTTGTACAAAAAAGCAGGCTTAATGTCGGGGTTGCTTGGCA	GGGGACCACTTTGTACAAGAAAGCTGGGTCAGAAGTTGTCATGCGATGA		Gateway cloning Sr21 CC
26	CT9hCC_attb	GGGGACAAGTTTGTACAAAAAAGCAGGCTTAATGTCGGGGTTGCTTGGCA	GGGGACCACTTTGTACAAGAAAGCTGGGTCAGAAGTTGTCATGTAATGA		Gateway cloning Sr9h CC
27	TRI2B223210F5R5	AAACCTGCGTTTTGTCAAGTTC	GAAGAGGGTGAGCGTGTAAACT		Sr9e haplotyping
28	TRI2B223210F7R7	TGCCTTTTGGTTCACTAAAAC	ACCTGGCACATGAATTCTTCGT		Sr9e haplotyping
29	TRI2B223210F15R15	GATATCACAGAATTTTGTG	ACATTTTCAAGTTGAGTAG		Sr9e haplotyping
