# Supplementary material for: Single amino acid change alters specificity of the multi-allelic wheat stem rust resistance locus SR9
Source: Nat Commun. 2023 Nov 14;14:7354. doi: 10.1038/s41467-023-42747-9 (PMC10645757; doi:10.1038/s41467-023-42747-9)
Supplement: Supplementary file 9 — Supplementary Data 6 [file 41467_2023_42747_MOESM9_ESM.xlsx]

## Sheet: Supplementary Data 6
Supplementary Data 6. Sequence polymorphism between Sr9e_h1 and Sr9e_h2
	Relative gDNA position of Sr9e_h1
Haplotype	297	965	1015	1039	2334	2979	3521	3522	3523	3606	3788	4394	4622	4730
Sr9e_h1 (CI_7778)	T	C	A	G	T	A	T	T	T	T	G	A	G	C
Sr9e_h2 (Kronos)	C	A	C	A	C	G	-	-	-	G	A	T	T	T
Relative AA position of Sr9e_h1
Haplotype	236	692	907	1061	1089	1150	1352	1464
Sr9e_h1 (CI_7778)	L	I	K	F	M	G	N	P
Sr9e_h2 (Kronos)	M	T	R	-	R	R	Y	S
