# Supplementary material for: Single amino acid change alters specificity of the multi-allelic wheat stem rust resistance locus SR9
Source: Nat Commun. 2023 Nov 14;14:7354. doi: 10.1038/s41467-023-42747-9 (PMC10645757; doi:10.1038/s41467-023-42747-9)
Supplement: Supplementary file 10 — Supplementary Data 7 [file 41467_2023_42747_MOESM10_ESM.xlsx]

## Sheet: Supplementary Data 7
Supplementary Data 7. Pgt races used to determine the resistance profiles of Sr9e_h1 and Sr9e_h2.
Haplotype	Wheat lines	Puccinia graminis f. sp. tritici races
		QCCSM	RCRSC	TPMKC	QFCSC	RKRQC	MCCFC	21C3CTTTM	34MKGQM	34MTGSM	34C3RTGQM
Sr9e_h1	Vernstein	;1	12-	3+	;1	;1	;1	;1	;1	;1	;1
Sr9e_h2	19059-27	;1	;1	3+	;1	;	;1	;1	;1	;1	;1
Control	19059-26	33+	3+	3+	3	;3-	3+	3+	3	3	3+
*If multiple seedling infection types were observed on the same leaf, then all infection types were listed in order of frequency of occurrence.
