# Supplementary material for: Single amino acid change alters specificity of the multi-allelic wheat stem rust resistance locus SR9
Source: Nat Commun. 2023 Nov 14;14:7354. doi: 10.1038/s41467-023-42747-9 (PMC10645757; doi:10.1038/s41467-023-42747-9)
Supplement: Supplementary file 11 — Supplementary Data 8 [file 41467_2023_42747_MOESM11_ESM.xlsx]

## Sheet: Supplementary Data 8
Supplementary Data 8. Seedling infection types of 12 races of Pgt in response to wheat genetic stocks with alleles of Sr9.
			GBBGB	MCCFC	QBCSC	TPMKC	QTHJC	QFCSC	MJGTC	RKRQC	TRTTF	TTKSK	JRCQC	TTTTF
Line	Sr9 allele	Replication	11WA602E-206	59KS19	76WA1204C	74MN1409	75ND717C	06ND76C	01TUR34A	99KS76A-1	06YEM34-1	04KEN156/04	09ETH08-3	01MN84A-1-2
ISr9a-Ra	Sr9a	1	12-	2-2	33-	2-	2+3-	3+	3+	3+	3+	3+	3+	3+
ISr9a-Ra	Sr9a	2	12-	22-	3	2-2	2+3-	3+	3+	3+	3+	3+	3+	3+
W2691Sr9b	Sr9b	1	2-	2+3	22-	2+3	33+	2	3+	3+	3+	3+	3+	3+
W2691Sr9b	Sr9b	2	2-	2+3-	2-2	2+3-	3+3	2	3+	3+	3+	3+	3+	3+
ISr9d-Ra	Sr9d	1	33-	2-	3	3+	3+	3+	3+	3+	3+	3+	3+	3+
ISr9d-Ra	Sr9d	2	33-	2-	3	3+	3+	3+	3+	3+	3+	3+	3+	3+
Vernstein	Sr9e	1	2-	2-	2-2	3+	2-2	12-	2-	2-2	22+	3+	3	3+
Vernstein	Sr9e	2	2-	2-	22-	3+	2-2	2-1	2-	2-	22+	3+	3+	3+3
Chinese Spring	Sr9f	1	33-	3+	33-	3+	3+	3+	3+	3+	3+	3+	3+	3+
Chinese Spring	Sr9f	2	33-	3+	33-	3+	3+	3+	3+	3+	3+	3+	3+	3+
CnSr9g	Sr9g	1	1	3+	2-	3+	3	33+	2-	3+	3+	33+	3+3	3+3
CnSr9g	Sr9g	2	1	33+	2-1	33+	3	3+	2-	3+	3+	33+	3+3	3+
RL6203	Sr9h	1	2-	3+	3	3+	3+	3+	33+	22-	3+	2-2	2-	3+3
RL6203	Sr9h	2	2-	3+	33-	3+	3+	3+	3+	22-	3+	2-2	2-2	3+3
Line E	-	1	3+	3+	3+	3+	3+	3+	3+	3+	3+	3+	3+	3+
Line E	-	2	3+	3+	3+	3+	3+	3+	3+	3+	3+	3+	3+	3+
Low seedling infection types indiciating host resistance and pathogen avirulence are highlighted in green. Plants were evaluated in a greenhouse at 22°C/25°C night/day with a 16 hour photoperiod after inoculation.
