# Supplementary material for: Single amino acid change alters specificity of the multi-allelic wheat stem rust resistance locus SR9
Source: Nat Commun. 2023 Nov 14;14:7354. doi: 10.1038/s41467-023-42747-9 (PMC10645757; doi:10.1038/s41467-023-42747-9)
Supplement: Supplementary file 12 — Supplementary Data 9 [file 41467_2023_42747_MOESM12_ESM.xlsx]

## Sheet: Supplementary Data 9
Supplementary Data 9. Seedling infection types of 5 races of Pgt in response to wheat lines with and without Sr9b, Sr9g, and Sr9h.
			RKRQC	Number of	TTKSK	Number of	QFCSC	Number of	MJGTC	Number of	TPMKC	Number of
Line	Sr gene	Replication	99KS76A-1	Plants	04KEN156/04	Plants	06ND76C	Plants	01TUR34A	Plants	74MN1409	Plants
Chinese Spring	Sr9f	1	3+	5	3+	2	3+	5	3+	4	3+	5
Chinese Spring	Sr9f	2	3+	5	3+	3	3+	4	3+	4	3+	4
CS/KF 2B	Sr9b	1	3+	3	3+	1	2+3- / 22+	3/1	3+	5	33+	4
CS/KF 2B	Sr9b	2	3+	5	3+	5	22+ / 2+3-	3/1	3+	5	3	4
Sr9bM1		1	3+	3	3+	4	3+	5	3+	3	3+	4
Sr9bM1		2	3+	4	3+	4	3+	4	3+	3	3+	2
Sr9bM2		1	3+	5	3+	4	3+	4	3+	4	3+	5
Sr9bM2		2	3+	4	3+	5	3+	3	3+	4	3+	5
Sr9bM3		1	3+	4	3+	4	3+	5	3+	5	3+	4
Sr9bM3		2	3+	3	3+	4	3+	5	3+	5	3+	4
Sr9bM4		1	3+	4	3+	5	3+	5	3+	4	3+	5
Sr9bM4		2	3+	5	3+	4	3+	4	3+	5	3+	3
Sr9bM5		1	3+	5	3+	5	3+	5	3+	4	3+	5
Sr9bM5		2	3+	4	3+	5	3+	5	3+	4	3+	5
Sr9bM6		1	3+	5	3+	5	3+	5	3+	4	3+	3
Sr9bM6		2	3+	4	3+	3	3+	5	3+	5	3+	5
Sr9bM7		1	3+	3	3+	4	3+	4	3+	4	3+	3
Sr9bM7		2	3+	3	3+	5	3+	4	3+	4	3+	4
Sr9bM8		1	3+ / 2+3	4/1	3+ / 3 / 3+	1/1/1	3+ / 22+	3/1	2 / 3+	2/1	3+	4
Sr9bM8		2	3+ / 22+	3/1	3+ / 2+3	2/1	3+ / 32+	4/1	3+ / 2	3/2	3+ / 2+	4/1
Chinese Spring	Sr9f	3	3+	5	3+	3	3+	5	3+	5	3+	5
Chinese Spring	Sr9f	4	3+	3	3+	2	3+	5	3+	5	3+	5
CS/Mq 2B	Sr9g	1	3+	4	3+	2	3+	1	22+	2	3+	3
CS/Mq 2B	Sr9g	2	3+	3	3+	1	3+	5	2 / 22+	3/1	3+	1
Sr9gM1		1	3+	2	3+	5	3+	4	3+	4	3+	4
Sr9gM1		2	3+	4	3+	2	3+	5	3+	5	3+	4
Sr9gM2		1	3+	5	3+	4	3+	5	3+	5	3+	3
Sr9gM2		2	3+	5	3	1	3+	4	3+	4	3+	4
Sr9gM3		1	3+	3	3+	5	3+	5	3+	5	3+	2
Sr9gM3		2	3+	5	3+	3	3+	4	3+	4	3+	3
Sr9gM4		1	3+	4	3+	5	3+	2	3+	4	3+	3
Sr9gM4		2	3+	3	3+	4	3+	4	3+	3	3+	2
Sr9gM5		1	3+	3	3+	3	3+	5	3+	3	3+	5
Sr9gM5		2	3+	4	3+	4	3+	5	3+	5	3+	4
Sr9gM6		1	3+	4	3+	5	3+	4	3+	5	3+	4
Sr9gM6		2	3+	4	3+	4	3+	5	3+	5	3+	5
RL6203	Sr9h	1	2	4	2	3	3+	5	3+ / 33+	3/2	3+	5
RL6203	Sr9h	2	2	3	2	4	3+	3	3+	2	3+	5
Gabo 56	Sr9h+Sr11	1	22-	4	2	5	;2-	4	11+	3	33+	5
Gabo 56	Sr9h+Sr11	2	22-	5	2	3	;2-	4	12-	3	33+	3
Fielder		1	3+	4	3+	5	3+	5	3+	4	3+	5
Fielder		2	3+	4	3+	5	3+	5	3+	5	3+	5
Sr9h-1a	Sr9h	1	2 / 22+	3/1	22+	1	3+	2	3+	3	3+	4
Sr9h-1a	Sr9h	2	2	2	2	4	3+	4	3+	4	3+	4
Sr9h-5b	Sr9h	1	22-	3	2	3	-	-	3+	3	3+	3
Sr9h-5b	Sr9h	2	2	3	2	1	3+	3	3+	2	3+	1
Low seedling infection types indicating host resistance and pathogen avirulence are highlighted in green. Plants were evaluated in a greenhouse at 22°C/25°C night/day with a 16 hour photoperiod after inoculation.
