# Supplementary material for: Single amino acid change alters specificity of the multi-allelic wheat stem rust resistance locus SR9
Source: Nat Commun. 2023 Nov 14;14:7354. doi: 10.1038/s41467-023-42747-9 (PMC10645757; doi:10.1038/s41467-023-42747-9)
Supplement: Supplementary file 13 — Supplementary Data 10 [file 41467_2023_42747_MOESM13_ESM.xlsx]

## Sheet: Supplementary Data 10
Supplementary Data 10. A collection of 80 T. dicoccon accessions was used for haplotyping
T. dicoccon accessions*
CItr 7687 (sr9_h1), CItr 12213 (sr9_h5), CItr 14133, CItr 14135 (sr9_h6), CItr 14637, CItr 14916, CItr 14919, CItr 14970, PI 74108 (sr9_h2), PI 94615, PI 94616 (Sr9e_h2), PI 94624 (sr9_h1), PI 94626 (sr9_h2), PI 94631, PI 94638 (Sr9e_h2), PI 94656, PI 94657, PI 94664, PI 94666 (sr9_h2), PI 94674 (sr9_h2), PI 94675 (sr9_h3), PI 94747, PI 101971, PI 154582, PI 164578, PI 168673, PI 168679, PI 19387…
*Seeds were obtained from the U.S. Department of Agriculture National Small Grains Collection (NSGC). Each accession was evaluated with four gene-specific markers TRID2B223210F7R7, TRID2B223210F5R5, pku4861F4R4, and TRID2B223210F15R15 (Table S5).
