# Supplementary material for: Single amino acid change alters specificity of the multi-allelic wheat stem rust resistance locus SR9
Source: Nat Commun. 2023 Nov 14;14:7354. doi: 10.1038/s41467-023-42747-9 (PMC10645757; doi:10.1038/s41467-023-42747-9)
Supplement: Supplementary file 14 — Supplementary Data 11 [file 41467_2023_42747_MOESM14_ESM.xlsx]

## Sheet: Supplementary Data 11
Supplementary Data 11. Protein polymorphisms among Sr9e haplotypes
Haplotype	Identity (%)	Positions based on Sr9e_h2 coordinates
		221	367	1166	1173	1285	1332	1351	1398	1406	1411	1413	1424	1585
Sr9e_h1 (CI_7778)	/	S	T	S	G	G	C	N	R	M	V	R	C	R
Sr9e_h2 (Kronos)	/	S	T	S	G	G	C	Y	R	M	V	R	C	R
Sr/sr9e_PI 94657	99.9	S	T	S	G	S	C	Y	R	M	V	R	C	R
sr9_h1 (PI 225332)	99.5	S	T	S	R	S	C	D	H	I	I	G	Y	R
sr9_h2 (PI 74108)	99.4	S	T	S	G	S	G	D	H	I	I	G	Y	W
sr9_h3 (PI 254189)	99.4	S	T	P	G	S	G	D	H	I	I	G	Y	W
sr9_h4 (PI 276013)	96.8	S	T	S	G	S	C	D	R	M	V	R	C	S
sr9_h5 (CItr 12213)	96.6	S	T	S	G	S	C	D	R	M	V	R	C	S
sr9_h6 (CItr 14135)	95.7	S	T	S	G	S	C	D	R	M	V	R	C	S
BLOSUM62		-2	0	-1	-2	0	-3	-3 (N-D, 0)	0	1	3	-2	-2	-3 (R-S, -1)
