# Supplementary material for: Single amino acid change alters specificity of the multi-allelic wheat stem rust resistance locus SR9
Source: Nat Commun. 2023 Nov 14;14:7354. doi: 10.1038/s41467-023-42747-9 (PMC10645757; doi:10.1038/s41467-023-42747-9)
Supplement: Supplementary file 16 — Source Data [file 41467_2023_42747_MOESM16_ESM.xlsx]

## Sheet: Figure 3a
Race	Line_Leaf	Pustule	Pustule size (mm^2)	Average pustule size
TTKSK	Fielder_1	1	0.06	2.47
TTKSK	Fielder_1	2	0.06
TTKSK	Fielder_1	3	0.3
TTKSK	Fielder_1	4	0.34
TTKSK	Fielder_1	5	0.45
TTKSK	Fielder_1	6	0.48
TTKSK	Fielder_1	7	0.65
TTKSK	Fielder_1	8	0.77
TTKSK	Fielder_1	9	1.3
TTKSK	Fielder_1	10	1.37
TTKSK	Fielder_1	11	1.42
TTKSK	Fielder_1	12	1.49
TTKSK	Fielder_1	13	1.71
TTKSK	Fielder_1	14	1.72
TTKSK	Fielder_1	15	1.82
TTKSK	Fielder_1	16	1.92
TTKSK	Fielder_1	17	1.94
TTKSK	Fielder_1	18	1.98
TTKSK	Fielder_1	19	2.1
TTKSK	Fielder_1	20	2.18
TTKSK	Fielder_1	21	2.26
TTKSK	Fielder_1	22	2.27
TTKSK	Fielder_1	23	2.37
TTKSK	Fielder_1	24	2.63
TTKSK	Fielder_1	25	2.74
TTKSK	Fielder_1	26	3.11
TTKSK	Fielder_1	27	3.59
TTKSK	Fielder_1	28	3.9
TTKSK	Fielder_1	29	3.91
TTKSK	Fielder_1	30	4.13
TTKSK	Fielder_1	31	4.4
TTKSK	Fielder_1	32	4.55
TTKSK	Fielder_1	33	5.12
TTKSK	Fielder_1	34	8.65
TTKSK	Fielder_1	35	8.76
TTKSK	Fielder_2	1	0.05	1.37627
TTKSK	Fielder_2	2	0.05
TTKSK	Fielder_2	3	0.07
TTKSK	Fielder_2	4	0.08
TTKSK	Fielder_2	5	0.09
TTKSK	Fielder_2	6	0.11
TTKSK	Fielder_2	7	0.13
TTKSK	Fielder_2	8	0.19
TTKSK	Fielder_2	9	0.19
TTKSK	Fielder_2	10	0.28
TTKSK	Fielder_2	11	0.34
TTKSK	Fielder_2	12	0.37
TTKSK	Fielder_2	13	0.38
TTKSK	Fielder_2	14	0.38
TTKSK	Fielder_2	15	0.44
TTKSK	Fielder_2	16	0.53
TTKSK	Fielder_2	17	0.62
TTKSK	Fielder_2	18	0.62
TTKSK	Fielder_2	19	0.66
TTKSK	Fielder_2	20	0.67
TTKSK	Fielder_2	21	0.69
TTKSK	Fielder_2	22	0.7
TTKSK	Fielder_2	23	0.76
TTKSK	Fielder_2	24	0.79
TTKSK	Fielder_2	25	0.86
TTKSK	Fielder_2	26	0.88
TTKSK	Fielder_2	27	0.97
TTKSK	Fielder_2	28	0.97
TTKSK	Fielder_2	29	1.02
TTKSK	Fielder_2	30	1.04
TTKSK	Fielder_2	31	1.07
TTKSK	Fielder_2	32	1.09
TTKSK	Fielder_2	33	1.12
TTKSK	Fielder_2	34	1.15
TTKSK	Fielder_2	35	1.17
TTKSK	Fielder_2	36	1.2
TTKSK	Fielder_2	37	1.2
TTKSK	Fielder_2	38	1.21
TTKSK	Fielder_2	39	1.21
TTKSK	Fielder_2	40	1.23
TTKSK	Fielder_2	41	1.27
TTKSK	Fielder_2	42	1.3
TTKSK	Fielder_2	43	1.42
TTKSK	Fielder_2	44	1.49
TTKSK	Fielder_2	45	1.55
TTKSK	Fielder_2	46	1.59
TTKSK	Fielder_2	47	1.79
TTKSK	Fielder_2	48	1.84
TTKSK	Fielder_2	49	1.99
TTKSK	Fielder_2	50	2.03
TTKSK	Fielder_2	51	2.14
TTKSK	Fielder_2	52	2.43
TTKSK	Fielder_2	53	2.7
TTKSK	Fielder_2	54	2.88
TTKSK	Fielder_2	55	3.05
TTKSK	Fielder_2	56	3.82
TTKSK	Fielder_2	57	3.91
TTKSK	Fielder_2	58	5.41
TTKSK	Fielder_2	59	12.01
TTKSK	Gabo56_1	1	0.05	0.205217
TTKSK	Gabo56_1	2	0.06
TTKSK	Gabo56_1	3	0.07
TTKSK	Gabo56_1	4	0.08
TTKSK	Gabo56_1	5	0.09
TTKSK	Gabo56_1	6	0.11
TTKSK	Gabo56_1	7	0.11
TTKSK	Gabo56_1	8	0.13
TTKSK	Gabo56_1	9	0.15
TTKSK	Gabo56_1	10	0.16
TTKSK	Gabo56_1	11	0.17
TTKSK	Gabo56_1	12	0.17
TTKSK	Gabo56_1	13	0.18
TTKSK	Gabo56_1	14	0.21
TTKSK	Gabo56_1	15	0.21
TTKSK	Gabo56_1	16	0.22
TTKSK	Gabo56_1	17	0.23
TTKSK	Gabo56_1	18	0.3
TTKSK	Gabo56_1	19	0.31
TTKSK	Gabo56_1	20	0.34
TTKSK	Gabo56_1	21	0.4
TTKSK	Gabo56_1	22	0.42
TTKSK	Gabo56_1	23	0.55
TTKSK	Gabo56_2	1	0.05	0.225
TTKSK	Gabo56_2	2	0.05
TTKSK	Gabo56_2	3	0.06
TTKSK	Gabo56_2	4	0.09
TTKSK	Gabo56_2	5	0.09
TTKSK	Gabo56_2	6	0.11
TTKSK	Gabo56_2	7	0.11
TTKSK	Gabo56_2	8	0.14
TTKSK	Gabo56_2	9	0.16
TTKSK	Gabo56_2	10	0.18
TTKSK	Gabo56_2	11	0.18
TTKSK	Gabo56_2	12	0.18
TTKSK	Gabo56_2	13	0.19
TTKSK	Gabo56_2	14	0.2
TTKSK	Gabo56_2	15	0.21
TTKSK	Gabo56_2	16	0.23
TTKSK	Gabo56_2	17	0.23
TTKSK	Gabo56_2	18	0.24
TTKSK	Gabo56_2	19	0.25
TTKSK	Gabo56_2	20	0.26
TTKSK	Gabo56_2	21	0.28
TTKSK	Gabo56_2	22	0.28
TTKSK	Gabo56_2	23	0.3
TTKSK	Gabo56_2	24	0.31
TTKSK	Gabo56_2	25	0.39
TTKSK	Gabo56_2	26	0.42
TTKSK	Gabo56_2	27	0.48
TTKSK	Gabo56_2	28	0.63
TTKSK	Sr9h_7_3	1	0.06	2.35696
TTKSK	Sr9h_7_3	2	0.1
TTKSK	Sr9h_7_3	3	0.22
TTKSK	Sr9h_7_3	4	0.51
TTKSK	Sr9h_7_3	5	0.76
TTKSK	Sr9h_7_3	6	1.03
TTKSK	Sr9h_7_3	7	1.16
TTKSK	Sr9h_7_3	8	1.26
TTKSK	Sr9h_7_3	9	1.75
TTKSK	Sr9h_7_3	10	1.91
TTKSK	Sr9h_7_3	11	2.07
TTKSK	Sr9h_7_3	12	2.09
TTKSK	Sr9h_7_3	13	2.54
TTKSK	Sr9h_7_3	14	2.82
TTKSK	Sr9h_7_3	15	2.95
TTKSK	Sr9h_7_3	16	2.98
TTKSK	Sr9h_7_3	17	3.16
TTKSK	Sr9h_7_3	18	3.16
TTKSK	Sr9h_7_3	19	3.62
TTKSK	Sr9h_7_3	20	3.79
TTKSK	Sr9h_7_3	21	4.6
TTKSK	Sr9h_7_3	22	4.71
TTKSK	Sr9h_7_3	23	6.96
TTKSK	Sr9h_7_4	1	0.06	1.78265
TTKSK	Sr9h_7_4	2	0.15
TTKSK	Sr9h_7_4	3	0.19
TTKSK	Sr9h_7_4	4	0.59
TTKSK	Sr9h_7_4	5	0.63
TTKSK	Sr9h_7_4	6	0.97
TTKSK	Sr9h_7_4	7	1
TTKSK	Sr9h_7_4	8	1
TTKSK	Sr9h_7_4	9	1.02
TTKSK	Sr9h_7_4	10	1.03
TTKSK	Sr9h_7_4	11	1.04
TTKSK	Sr9h_7_4	12	1.11
TTKSK	Sr9h_7_4	13	1.12
TTKSK	Sr9h_7_4	14	1.16
TTKSK	Sr9h_7_4	15	1.32
TTKSK	Sr9h_7_4	16	1.36
TTKSK	Sr9h_7_4	17	1.39
TTKSK	Sr9h_7_4	18	1.49
TTKSK	Sr9h_7_4	19	1.49
TTKSK	Sr9h_7_4	20	1.55
TTKSK	Sr9h_7_4	21	1.62
TTKSK	Sr9h_7_4	22	1.87
TTKSK	Sr9h_7_4	23	1.88
TTKSK	Sr9h_7_4	24	1.88
TTKSK	Sr9h_7_4	25	2.26
TTKSK	Sr9h_7_4	26	2.32
TTKSK	Sr9h_7_4	27	2.54
TTKSK	Sr9h_7_4	28	2.79
TTKSK	Sr9h_7_4	29	3.37
TTKSK	Sr9h_7_4	30	3.7
TTKSK	Sr9h_7_4	31	3.72
TTKSK	Sr9h_7_4	32	4.08
TTKSK	Sr9h_7_4	33	4.14
TTKSK	Sr9h_7_4	34	4.77
TTKSK	Sr9h_7_5	1	0.05	0.407722
TTKSK	Sr9h_7_5	2	0.05
TTKSK	Sr9h_7_5	3	0.07
TTKSK	Sr9h_7_5	4	0.09
TTKSK	Sr9h_7_5	5	0.1
TTKSK	Sr9h_7_5	6	0.12
TTKSK	Sr9h_7_5	7	0.13
TTKSK	Sr9h_7_5	8	0.14
TTKSK	Sr9h_7_5	9	0.14
TTKSK	Sr9h_7_5	10	0.15
TTKSK	Sr9h_7_5	11	0.15
TTKSK	Sr9h_7_5	12	0.15
TTKSK	Sr9h_7_5	13	0.16
TTKSK	Sr9h_7_5	14	0.16
TTKSK	Sr9h_7_5	15	0.16
TTKSK	Sr9h_7_5	16	0.19
TTKSK	Sr9h_7_5	17	0.19
TTKSK	Sr9h_7_5	18	0.2
TTKSK	Sr9h_7_5	19	0.24
TTKSK	Sr9h_7_5	20	0.24
TTKSK	Sr9h_7_5	21	0.24
TTKSK	Sr9h_7_5	22	0.24
TTKSK	Sr9h_7_5	23	0.25
TTKSK	Sr9h_7_5	24	0.25
TTKSK	Sr9h_7_5	25	0.25
TTKSK	Sr9h_7_5	26	0.26
TTKSK	Sr9h_7_5	27	0.26
TTKSK	Sr9h_7_5	28	0.27
TTKSK	Sr9h_7_5	29	0.27
TTKSK	Sr9h_7_5	30	0.28
TTKSK	Sr9h_7_5	31	0.28
TTKSK	Sr9h_7_5	32	0.3
TTKSK	Sr9h_7_5	33	0.31
TTKSK	Sr9h_7_5	34	0.31
TTKSK	Sr9h_7_5	35	0.31
TTKSK	Sr9h_7_5	36	0.31
TTKSK	Sr9h_7_5	37	0.34
TTKSK	Sr9h_7_5	38	0.35
TTKSK	Sr9h_7_5	39	0.36
TTKSK	Sr9h_7_5	40	0.36
TTKSK	Sr9h_7_5	41	0.37
TTKSK	Sr9h_7_5	42	0.37
TTKSK	Sr9h_7_5	43	0.38
TTKSK	Sr9h_7_5	44	0.38
TTKSK	Sr9h_7_5	45	0.39
TTKSK	Sr9h_7_5	46	0.39
TTKSK	Sr9h_7_5	47	0.39
TTKSK	Sr9h_7_5	48	0.42
TTKSK	Sr9h_7_5	49	0.44
TTKSK	Sr9h_7_5	50	0.45
TTKSK	Sr9h_7_5	51	0.47
TTKSK	Sr9h_7_5	52	0.48
TTKSK	Sr9h_7_5	53	0.48
TTKSK	Sr9h_7_5	54	0.48
TTKSK	Sr9h_7_5	55	0.49
TTKSK	Sr9h_7_5	56	0.49
TTKSK	Sr9h_7_5	57	0.51
TTKSK	Sr9h_7_5	58	0.51
TTKSK	Sr9h_7_5	59	0.51
TTKSK	Sr9h_7_5	60	0.53
TTKSK	Sr9h_7_5	61	0.53
TTKSK	Sr9h_7_5	62	0.57
TTKSK	Sr9h_7_5	63	0.58
TTKSK	Sr9h_7_5	64	0.59
TTKSK	Sr9h_7_5	65	0.63
TTKSK	Sr9h_7_5	66	0.65
TTKSK	Sr9h_7_5	67	0.69
TTKSK	Sr9h_7_5	68	0.7
TTKSK	Sr9h_7_5	69	0.72
TTKSK	Sr9h_7_5	70	0.72
TTKSK	Sr9h_7_5	71	0.72
TTKSK	Sr9h_7_5	72	0.79
TTKSK	Sr9h_7_5	73	0.8
TTKSK	Sr9h_7_5	74	0.82
TTKSK	Sr9h_7_5	75	0.84
TTKSK	Sr9h_7_5	76	0.85
TTKSK	Sr9h_7_5	77	0.87
TTKSK	Sr9h_7_5	78	1.02
TTKSK	Sr9h_7_5	79	1.51
TTKSK	Sr9h_7_6	1	0.05	0.35597
TTKSK	Sr9h_7_6	2	0.05
TTKSK	Sr9h_7_6	3	0.05
TTKSK	Sr9h_7_6	4	0.06
TTKSK	Sr9h_7_6	5	0.06
TTKSK	Sr9h_7_6	6	0.07
TTKSK	Sr9h_7_6	7	0.07
TTKSK	Sr9h_7_6	8	0.07
TTKSK	Sr9h_7_6	9	0.07
TTKSK	Sr9h_7_6	10	0.08
TTKSK	Sr9h_7_6	11	0.08
TTKSK	Sr9h_7_6	12	0.08
TTKSK	Sr9h_7_6	13	0.09
TTKSK	Sr9h_7_6	14	0.09
TTKSK	Sr9h_7_6	15	0.11
TTKSK	Sr9h_7_6	16	0.12
TTKSK	Sr9h_7_6	17	0.15
TTKSK	Sr9h_7_6	18	0.15
TTKSK	Sr9h_7_6	19	0.16
TTKSK	Sr9h_7_6	20	0.16
TTKSK	Sr9h_7_6	21	0.17
TTKSK	Sr9h_7_6	22	0.17
TTKSK	Sr9h_7_6	23	0.17
TTKSK	Sr9h_7_6	24	0.18
TTKSK	Sr9h_7_6	25	0.18
TTKSK	Sr9h_7_6	26	0.19
TTKSK	Sr9h_7_6	27	0.19
TTKSK	Sr9h_7_6	28	0.19
TTKSK	Sr9h_7_6	29	0.22
TTKSK	Sr9h_7_6	30	0.24
TTKSK	Sr9h_7_6	31	0.25
TTKSK	Sr9h_7_6	32	0.25
TTKSK	Sr9h_7_6	33	0.26
TTKSK	Sr9h_7_6	34	0.28
TTKSK	Sr9h_7_6	35	0.29
TTKSK	Sr9h_7_6	36	0.29
TTKSK	Sr9h_7_6	37	0.31
TTKSK	Sr9h_7_6	38	0.31
TTKSK	Sr9h_7_6	39	0.32
TTKSK	Sr9h_7_6	40	0.33
TTKSK	Sr9h_7_6	41	0.33
TTKSK	Sr9h_7_6	42	0.34
TTKSK	Sr9h_7_6	43	0.35
TTKSK	Sr9h_7_6	44	0.35
TTKSK	Sr9h_7_6	45	0.36
TTKSK	Sr9h_7_6	46	0.37
TTKSK	Sr9h_7_6	47	0.39
TTKSK	Sr9h_7_6	48	0.4
TTKSK	Sr9h_7_6	49	0.41
TTKSK	Sr9h_7_6	50	0.41
TTKSK	Sr9h_7_6	51	0.43
TTKSK	Sr9h_7_6	52	0.46
TTKSK	Sr9h_7_6	53	0.5
TTKSK	Sr9h_7_6	54	0.51
TTKSK	Sr9h_7_6	55	0.54
TTKSK	Sr9h_7_6	56	0.59
TTKSK	Sr9h_7_6	57	0.6
TTKSK	Sr9h_7_6	58	0.66
TTKSK	Sr9h_7_6	59	0.8
TTKSK	Sr9h_7_6	60	0.86
TTKSK	Sr9h_7_6	61	0.87
TTKSK	Sr9h_7_6	62	0.92
TTKSK	Sr9h_7_6	63	0.93
TTKSK	Sr9h_7_6	64	0.98
TTKSK	Sr9h_7_6	65	1
TTKSK	Sr9h_7_6	66	1.1
TTKSK	Sr9h_7_6	67	1.78
TTKSK	Sr9h_7_7	1	0.05	1.61053
TTKSK	Sr9h_7_7	2	0.11
TTKSK	Sr9h_7_7	3	0.12
TTKSK	Sr9h_7_7	4	0.15
TTKSK	Sr9h_7_7	5	0.16
TTKSK	Sr9h_7_7	6	0.2
TTKSK	Sr9h_7_7	7	0.28
TTKSK	Sr9h_7_7	8	0.36
TTKSK	Sr9h_7_7	9	0.43
TTKSK	Sr9h_7_7	10	0.46
TTKSK	Sr9h_7_7	11	0.52
TTKSK	Sr9h_7_7	12	0.56
TTKSK	Sr9h_7_7	13	0.58
TTKSK	Sr9h_7_7	14	0.64
TTKSK	Sr9h_7_7	15	0.67
TTKSK	Sr9h_7_7	16	0.68
TTKSK	Sr9h_7_7	17	0.74
TTKSK	Sr9h_7_7	18	0.84
TTKSK	Sr9h_7_7	19	0.95
TTKSK	Sr9h_7_7	20	1.04
TTKSK	Sr9h_7_7	21	1.37
TTKSK	Sr9h_7_7	22	1.5
TTKSK	Sr9h_7_7	23	1.57
TTKSK	Sr9h_7_7	24	1.88
TTKSK	Sr9h_7_7	25	1.91
TTKSK	Sr9h_7_7	26	2.04
TTKSK	Sr9h_7_7	27	2.24
TTKSK	Sr9h_7_7	28	2.25
TTKSK	Sr9h_7_7	29	2.37
TTKSK	Sr9h_7_7	30	2.65
TTKSK	Sr9h_7_7	31	2.73
TTKSK	Sr9h_7_7	32	2.75
TTKSK	Sr9h_7_7	33	2.82
TTKSK	Sr9h_7_7	34	3.03
TTKSK	Sr9h_7_7	35	3.37
TTKSK	Sr9h_7_7	36	3.84
TTKSK	Sr9h_7_7	37	6.38
TTKSK	Sr9h_7_7	38	6.96
TTKSK	Sr9h_7_8	1	0.06	1.39469
TTKSK	Sr9h_7_8	2	0.06
TTKSK	Sr9h_7_8	3	0.07
TTKSK	Sr9h_7_8	4	0.08
TTKSK	Sr9h_7_8	5	0.13
TTKSK	Sr9h_7_8	6	0.15
TTKSK	Sr9h_7_8	7	0.23
TTKSK	Sr9h_7_8	8	0.23
TTKSK	Sr9h_7_8	9	0.42
TTKSK	Sr9h_7_8	10	0.54
TTKSK	Sr9h_7_8	11	0.55
TTKSK	Sr9h_7_8	12	0.59
TTKSK	Sr9h_7_8	13	0.66
TTKSK	Sr9h_7_8	14	0.73
TTKSK	Sr9h_7_8	15	0.87
TTKSK	Sr9h_7_8	16	1.05
TTKSK	Sr9h_7_8	17	1.1
TTKSK	Sr9h_7_8	18	1.15
TTKSK	Sr9h_7_8	19	1.17
TTKSK	Sr9h_7_8	20	1.28
TTKSK	Sr9h_7_8	21	1.39
TTKSK	Sr9h_7_8	22	1.57
TTKSK	Sr9h_7_8	23	1.58
TTKSK	Sr9h_7_8	24	1.82
TTKSK	Sr9h_7_8	25	1.95
TTKSK	Sr9h_7_8	26	2.43
TTKSK	Sr9h_7_8	27	2.5
TTKSK	Sr9h_7_8	28	2.56
TTKSK	Sr9h_7_8	29	2.77
TTKSK	Sr9h_7_8	30	2.99
TTKSK	Sr9h_7_8	31	3.99
TTKSK	Sr9h_7_8	32	7.96
TTKSK	Sr9h_7_9	1	0.05	0.51127
TTKSK	Sr9h_7_9	2	0.06
TTKSK	Sr9h_7_9	3	0.06
TTKSK	Sr9h_7_9	4	0.08
TTKSK	Sr9h_7_9	5	0.08
TTKSK	Sr9h_7_9	6	0.08
TTKSK	Sr9h_7_9	7	0.1
TTKSK	Sr9h_7_9	8	0.1
TTKSK	Sr9h_7_9	9	0.11
TTKSK	Sr9h_7_9	10	0.13
TTKSK	Sr9h_7_9	11	0.15
TTKSK	Sr9h_7_9	12	0.15
TTKSK	Sr9h_7_9	13	0.16
TTKSK	Sr9h_7_9	14	0.17
TTKSK	Sr9h_7_9	15	0.17
TTKSK	Sr9h_7_9	16	0.17
TTKSK	Sr9h_7_9	17	0.18
TTKSK	Sr9h_7_9	18	0.25
TTKSK	Sr9h_7_9	19	0.26
TTKSK	Sr9h_7_9	20	0.27
TTKSK	Sr9h_7_9	21	0.29
TTKSK	Sr9h_7_9	22	0.3
TTKSK	Sr9h_7_9	23	0.33
TTKSK	Sr9h_7_9	24	0.34
TTKSK	Sr9h_7_9	25	0.37
TTKSK	Sr9h_7_9	26	0.38
TTKSK	Sr9h_7_9	27	0.38
TTKSK	Sr9h_7_9	28	0.38
TTKSK	Sr9h_7_9	29	0.42
TTKSK	Sr9h_7_9	30	0.44
TTKSK	Sr9h_7_9	31	0.45
TTKSK	Sr9h_7_9	32	0.46
TTKSK	Sr9h_7_9	33	0.47
TTKSK	Sr9h_7_9	34	0.49
TTKSK	Sr9h_7_9	35	0.5
TTKSK	Sr9h_7_9	36	0.52
TTKSK	Sr9h_7_9	37	0.53
TTKSK	Sr9h_7_9	38	0.53
TTKSK	Sr9h_7_9	39	0.55
TTKSK	Sr9h_7_9	40	0.56
TTKSK	Sr9h_7_9	41	0.56
TTKSK	Sr9h_7_9	42	0.58
TTKSK	Sr9h_7_9	43	0.62
TTKSK	Sr9h_7_9	44	0.7
TTKSK	Sr9h_7_9	45	0.71
TTKSK	Sr9h_7_9	46	0.78
TTKSK	Sr9h_7_9	47	0.78
TTKSK	Sr9h_7_9	48	0.79
TTKSK	Sr9h_7_9	49	0.82
TTKSK	Sr9h_7_9	50	0.83
TTKSK	Sr9h_7_9	51	0.87
TTKSK	Sr9h_7_9	52	0.88
TTKSK	Sr9h_7_9	53	0.9
TTKSK	Sr9h_7_9	54	0.91
TTKSK	Sr9h_7_9	55	0.92
TTKSK	Sr9h_7_9	56	0.94
TTKSK	Sr9h_7_9	57	0.96
TTKSK	Sr9h_7_9	58	0.99
TTKSK	Sr9h_7_9	59	1.04
TTKSK	Sr9h_7_9	60	1.12
TTKSK	Sr9h_7_9	61	1.19
TTKSK	Sr9h_7_9	62	1.22
TTKSK	Sr9h_7_9	63	1.63
TTKSK	Sr9h_7_10	1	0.05	0.236533
TTKSK	Sr9h_7_10	2	0.06
TTKSK	Sr9h_7_10	3	0.07
TTKSK	Sr9h_7_10	4	0.07
TTKSK	Sr9h_7_10	5	0.08
TTKSK	Sr9h_7_10	6	0.08
TTKSK	Sr9h_7_10	7	0.08
TTKSK	Sr9h_7_10	8	0.08
TTKSK	Sr9h_7_10	9	0.08
TTKSK	Sr9h_7_10	10	0.09
TTKSK	Sr9h_7_10	11	0.1
TTKSK	Sr9h_7_10	12	0.1
TTKSK	Sr9h_7_10	13	0.11
TTKSK	Sr9h_7_10	14	0.11
TTKSK	Sr9h_7_10	15	0.11
TTKSK	Sr9h_7_10	16	0.12
TTKSK	Sr9h_7_10	17	0.12
TTKSK	Sr9h_7_10	18	0.12
TTKSK	Sr9h_7_10	19	0.12
TTKSK	Sr9h_7_10	20	0.12
TTKSK	Sr9h_7_10	21	0.13
TTKSK	Sr9h_7_10	22	0.13
TTKSK	Sr9h_7_10	23	0.14
TTKSK	Sr9h_7_10	24	0.16
TTKSK	Sr9h_7_10	25	0.17
TTKSK	Sr9h_7_10	26	0.17
TTKSK	Sr9h_7_10	27	0.18
TTKSK	Sr9h_7_10	28	0.19
TTKSK	Sr9h_7_10	29	0.19
TTKSK	Sr9h_7_10	30	0.19
TTKSK	Sr9h_7_10	31	0.19
TTKSK	Sr9h_7_10	32	0.2
TTKSK	Sr9h_7_10	33	0.21
TTKSK	Sr9h_7_10	34	0.22
TTKSK	Sr9h_7_10	35	0.23
TTKSK	Sr9h_7_10	36	0.23
TTKSK	Sr9h_7_10	37	0.23
TTKSK	Sr9h_7_10	38	0.23
TTKSK	Sr9h_7_10	39	0.24
TTKSK	Sr9h_7_10	40	0.24
TTKSK	Sr9h_7_10	41	0.24
TTKSK	Sr9h_7_10	42	0.24
TTKSK	Sr9h_7_10	43	0.25
TTKSK	Sr9h_7_10	44	0.25
TTKSK	Sr9h_7_10	45	0.25
TTKSK	Sr9h_7_10	46	0.26
TTKSK	Sr9h_7_10	47	0.27
TTKSK	Sr9h_7_10	48	0.27
TTKSK	Sr9h_7_10	49	0.28
TTKSK	Sr9h_7_10	50	0.28
TTKSK	Sr9h_7_10	51	0.28
TTKSK	Sr9h_7_10	52	0.29
TTKSK	Sr9h_7_10	53	0.29
TTKSK	Sr9h_7_10	54	0.29
TTKSK	Sr9h_7_10	55	0.3
TTKSK	Sr9h_7_10	56	0.3
TTKSK	Sr9h_7_10	57	0.3
TTKSK	Sr9h_7_10	58	0.31
TTKSK	Sr9h_7_10	59	0.31
TTKSK	Sr9h_7_10	60	0.33
TTKSK	Sr9h_7_10	61	0.34
TTKSK	Sr9h_7_10	62	0.34
TTKSK	Sr9h_7_10	63	0.35
TTKSK	Sr9h_7_10	64	0.35
TTKSK	Sr9h_7_10	65	0.36
TTKSK	Sr9h_7_10	66	0.37
TTKSK	Sr9h_7_10	67	0.41
TTKSK	Sr9h_7_10	68	0.43
TTKSK	Sr9h_7_10	69	0.43
TTKSK	Sr9h_7_10	70	0.45
TTKSK	Sr9h_7_10	71	0.45
TTKSK	Sr9h_7_10	72	0.47
TTKSK	Sr9h_7_10	73	0.47
TTKSK	Sr9h_7_10	74	0.55
TTKSK	Sr9h_7_10	75	0.64

## Sheet: Supplementary Figure 7
Race	Line	Replication	Average Pustule Size (mm2)
TTKSK	Gabo56	1	0.188
TTKSK	Gabo56	2	0.145
TTKSK	Gabo56	3	0.151
TTKSK	Gabo56	4	0.228
TTKSK	Gabo56	5	0.204
TTKSK	Gabo56	6	0.23
TTKSK	Gabo56	7	0.223
TTKSK	Gabo56	8	0.205
TTKSK	Gabo56	9	0.225
TTKSK	Gabo56	10	0.163
TTKSK	Gabo56	11	0.215
TTKSK	Gabo56	12	0.1416
TTKSK	Gabo56	13	0.204
TTKSK	Gabo56	14	0.181
TTKSK	Gabo56	15	0.216
TTKSK	Gabo56	16	0.179
TTKSK	Gabo56	17	0.373
TTKSK	Gabo56	18	0.322
TTKSK	Gabo56	19	0.119
TTKSK	Gabo56	20	0.194
TTKSK	Fielder	1	4.338
TTKSK	Fielder	2	2.7075
TTKSK	Fielder	3	1.959
TTKSK	Fielder	4	0.97
TTKSK	Fielder	5	2.695
TTKSK	Fielder	6	1.72
TTKSK	Fielder	7	1.03
TTKSK	Fielder	8	2.27
TTKSK	Fielder	9	2.47
TTKSK	Fielder	10	1.376
TTKSK	Fielder	11	1.198
TTKSK	Fielder	12	1.125
TTKSK	Fielder	13	1.997
TTKSK	Fielder	14	0.866
TTKSK	Fielder	15	2.02
TTKSK	Fielder	16	1.465
TTKSK	Fielder	17	1.923
TTKSK	Fielder	18	1.175
TTKSK	Fielder	19	1.6955
TTKSK	Fielder	20	1.36
TTKSK	Sr9h_1a	1	0.276
TTKSK	Sr9h_1a	2	1.386
TTKSK	Sr9h_1a	3	0.509
TTKSK	Sr9h_1a	4	0.405
TTKSK	Sr9h_1a	5	0.297
TTKSK	Sr9h_1a	6	0.221
TTKSK	Sr9h_1a	7	0.255
TTKSK	Sr9h_1a	8	0.589
TTKSK	Sr9h_1a	9	0.244
TTKSK	Sr9h_1a	10	0.224
TTKSK	Sr9h_1a	11	0.259
TTKSK	Sr9h_1a	12	0.274
TTKSK	Sr9h_1a	13	0.246
TTKSK	Sr9h_1a	14	0.309
TTKSK	Sr9h_1a	15	0.459
TTKSK	Sr9h_1a	16	0.266
TTKSK	Sr9h_1a	17	0.92
TTKSK	Sr9h_1a	18	0.409
TTKSK	Sr9h_1a	19	0.487
TTKSK	Sr9h_1a	20	0.2465
TTKSK	Sr9h_2	1	0.178
TTKSK	Sr9h_2	2	0.1789
TTKSK	Sr9h_2	3	0.923
TTKSK	Transgene_negative	1	1.899
TTKSK	Sr9h_2	5	0.555
TTKSK	Sr9h_2	6	0.59
TTKSK	Sr9h_2	7	0.402
TTKSK	Sr9h_2	8	0.367
TTKSK	Sr9h_2	9	0.188
TTKSK	Sr9h_2	10	0.22
TTKSK	Sr9h_2	11	0.136
TTKSK	Sr9h_2	12	0.173
TTKSK	Sr9h_2	13	0.508
TTKSK	Sr9h_2	14	0.148
TTKSK	Sr9h_2	15	0.364
TTKSK	Sr9h_2	16	0.168
TTKSK	Sr9h_2	17	0.248
TTKSK	Sr9h_2	18	0.316
TTKSK	Sr9h_2	19	0.235		0.656574
TTKSK	Sr9h_2	20	0.2655
TTKSK	Sr9h_3b	1	0.253
TTKSK	Sr9h_3b	2	0.145
TTKSK	Transgene_negative	2	1.45
TTKSK	Sr9h_3b	4	1.97
TTKSK	Sr9h_3b	5	0.1965
TTKSK	Sr9h_3b	6	0.337
TTKSK	Sr9h_3b	7	1.13
TTKSK	Sr9h_3b	8	0.609
TTKSK	Sr9h_3b	9	0.496
TTKSK	Sr9h_3b	10	0.326
TTKSK	Sr9h_3b	11	0.316
TTKSK	Sr9h_3b	12	0.151
TTKSK	Sr9h_3b	13	1.1
TTKSK	Sr9h_3b	14	1.625
TTKSK	Sr9h_3b	15	0.309
TTKSK	Sr9h_3b	16	1.148
TTKSK	Sr9h_3b	17	0.98
TTKSK	Sr9h_3b	18	0.3744
TTKSK	Sr9h_3b	19	0.735
TTKSK	Sr9h_3b	20	0.274
TTKSK	Sr9h_5b	1	0.236
TTKSK	Sr9h_5b	2	0.184
TTKSK	Sr9h_5b	3	0.393
TTKSK	Sr9h_5b	4	0.316
TTKSK	Sr9h_5b	5	0.7955
TTKSK	Sr9h_5b	6	0.334
TTKSK	Sr9h_5b	7	0.3425
TTKSK	Sr9h_5b	8	0.201
TTKSK	Sr9h_5b	9	0.322
TTKSK	Sr9h_5b	10	0.33
TTKSK	Sr9h_5b	11	0.191
TTKSK	Sr9h_5b	12	0.351
TTKSK	Sr9h_5b	13	0.358
TTKSK	Sr9h_5b	14	0.308
TTKSK	Sr9h_5b	15	0.392
TTKSK	Sr9h_5b	16	0.234
TTKSK	Sr9h_5b	17	0.166
TTKSK	Sr9h_5b	18	0.182
TTKSK	Sr9h_5b	19	0.201
TTKSK	Sr9h_5b	20	0.225
TTKSK	Sr9h_7	1	0.31
TTKSK	Sr9h_7	2	0.285
TTKSK	Transgene_negative	3	2.357
TTKSK	Transgene_negative	4	1.78
TTKSK	Sr9h_7	5	0.408
TTKSK	Sr9h_7	6	0.356
TTKSK	Transgene_negative	5	1.61
TTKSK	Transgene_negative	6	1.395
TTKSK	Sr9h_7	9	0.511
TTKSK	Sr9h_7	10	0.2365
TTKSK	Sr9h_7	11	0.59
TTKSK	Sr9h_7	12	0.43
TTKSK	Sr9h_7	13	0.2175
TTKSK	Sr9h_7	14	0.245
TTKSK	Sr9h_7	15	0.267
TTKSK	Sr9h_7	16	0.322
TTKSK	Sr9h_7	17	0.2337
TTKSK	Sr9h_7	18	0.338
TTKSK	Sr9h_7	19	1.134
TTKSK	Sr9h_7	20	0.3139

## Sheet: Supplementary Figure 8
Race	Line	Replication	Average Pustule Size (mm2)
QFCSC	Fielder	1	5.20062
QFCSC	Fielder	2	4.56375
QFCSC	Fielder	3	5.45364
QFCSC	Fielder	4	3.652
QFCSC	Fielder	5	5.04714
QFCSC	Fielder	6	1.8452
QFCSC	Fielder	7	7.08286
QFCSC	Fielder	8	2.05526
QFCSC	Fielder	9	4.85286
QFCSC	Fielder	10	2.52714
QFCSC	RL6203	1	2.762
QFCSC	RL6203	2	10.6075
QFCSC	RL6203	3	2.33071
QFCSC	RL6203	4	4.14286
QFCSC	RL6203	5	2.11462
QFCSC	RL6203	6	4.574
QFCSC	RL6203	7	2.8275
QFCSC	RL6203	8	4.21467
QFCSC	Sr9h_1a	1	3.36333
QFCSC	Sr9h_1a	2	5.66333
QFCSC	Sr9h_1a	3	2.88375
QFCSC	Sr9h_1a	4	3.93
QFCSC	Sr9h_1a	5	4.98077
QFCSC	Sr9h_1a	6	2.8204
QFCSC	Sr9h_5b	1	6.05
QFCSC	Sr9h_5b	2	0.994898
QFCSC	Sr9h_5b	3	4.73133
MJGTC	Fielder	1	8.52556
MJGTC	Fielder	2	6.86143
MJGTC	Fielder	3	1.73217
MJGTC	Fielder	4	3.96333
MJGTC	Fielder	5	1.35591
MJGTC	Fielder	6	3.04632
MJGTC	Fielder	7	2.94455
MJGTC	Fielder	8	2.12214
MJGTC	Fielder	9	5.64
MJGTC	RL6203	1	1.4608
MJGTC	RL6203	2	2.01636
MJGTC	RL6203	3	1.26789
MJGTC	RL6203	4	1.46789
MJGTC	RL6203	5	1.11733
MJGTC	RL6203	6	3.25778
MJGTC	RL6203	7	3.58083
MJGTC	Sr9h_1a	1	4.87
MJGTC	Sr9h_1a	2	5.29375
MJGTC	Sr9h_1a	3	1.98478
MJGTC	Sr9h_1a	4	1.3256
MJGTC	Sr9h_1a	5	1.71205
MJGTC	Sr9h_1a	6	1.69955
MJGTC	Sr9h_1a	7	1.91227
MJGTC	Sr9h_5b	1	2.45842
MJGTC	Sr9h_5b	2	2.54333
MJGTC	Sr9h_5b	3	0.862414
MJGTC	Sr9h_5b	4	0.942929
MJGTC	Sr9h_5b	5	3.09286
RKRQC	Fielder	1	7.65143
RKRQC	Fielder	2	8.64
RKRQC	Fielder	3	3.378
RKRQC	Fielder	4	4.585
RKRQC	Fielder	5	3.51667
RKRQC	Fielder	6	2.125
RKRQC	Fielder	7	4.388
RKRQC	Fielder	8	6.62333
RKRQC	RL6203	1	0.5474
RKRQC	RL6203	2	0.843043
RKRQC	RL6203	3	0.581905
RKRQC	RL6203	4	1.23444
RKRQC	RL6203	5	0.745208
RKRQC	RL6203	6	0.450435
RKRQC	RL6203	7	0.333784
RKRQC	Sr9h_1a	1	1.59762
RKRQC	Sr9h_1a	2	1.02077
RKRQC	Sr9h_1a	3	1.705
RKRQC	Sr9h_1a	4	0.907407
RKRQC	Sr9h_1a	5	0.734643
RKRQC	Sr9h_1a	6	0.60194
RKRQC	Sr9h_5b	1	0.380455
RKRQC	Sr9h_5b	2	0.390952
RKRQC	Sr9h_5b	3	0.3526
RKRQC	Sr9h_5b	4	1.01704
RKRQC	Sr9h_5b	5	0.921176
RKRQC	Sr9h_5b	6	0.50931
TTKSK	Fielder	1	2.06667
TTKSK	Fielder	2	3.71308
TTKSK	Fielder	3	2.26938
TTKSK	Fielder	4	1.50895
TTKSK	Fielder	5	0.871591
TTKSK	Fielder	6	4.78833
TTKSK	Fielder	7	2.70273
TTKSK	Fielder	8	2.57333
TTKSK	Fielder	9	4.42167
TTKSK	Fielder	10	1.46588
TTKSK	RL6203	1	0.270571
TTKSK	RL6203	2	0.405455
TTKSK	RL6203	3	0.2975
TTKSK	RL6203	4	0.467778
TTKSK	RL6203	5	0.317778
TTKSK	RL6203	6	1.83
TTKSK	RL6203	7	0.258
TTKSK	Sr9h_1a	1	0.631667
TTKSK	Sr9h_1a	2	0.371842
TTKSK	Sr9h_1a	3	0.32475
TTKSK	Sr9h_1a	4	0.614
TTKSK	Sr9h_1a	5	0.324493
TTKSK	Sr9h_5b	1	0.139412
TTKSK	Sr9h_5b	2	0.22
TTKSK	Sr9h_5b	3	0.224286
TTKSK	Sr9h_5b	4	0.44

## Sheet: Supplementary Figure 9b
		Sr9e_h2	Actin	△Ct	2-△Ct	Average	SD	SE
	Fielder	32.1634	24.085	8.07839	0.00369967	0.00342111	0.000320503	0.000185043
	Fielder	32.072	23.9106	8.16138	0.00349285
	Fielder	32.28	23.9328	8.34716	0.00307082
	T0-KN410	28.034	22.5804	5.4536	0.0228192	0.0234418	0.00130429	0.000753034
	T0-KN410	28.002	22.5323	5.46974	0.0225654
	T0-KN410	27.8306	22.5052	5.32535	0.0249407
	T0-KN422	28.1522	24.3248	3.82734	0.0704458	0.0781061	0.0068755	0.00396957
	T0-KN422	28.1288	24.4873	3.64151	0.0801301
	T0-KN422	28.0734	24.4955	3.5779	0.0837424
	T0-KN470	27.8599	22.852	5.00789	0.0310795	0.0329568	0.00257414	0.00148618
	T0-KN470	27.9261	22.9558	4.97031	0.0318997
	T0-KN470	27.7627	22.9625	4.80023	0.0358912
	T0-KN460	30.5427	24.2973	6.24533	0.0131816	0.0161016	0.00307913	0.00177774
	T0-KN460	30.293	24.5992	5.69388	0.0193184
	T0-KN460	30.6202	24.6367	5.98349	0.0158049
	T0-KN440	29.7182	22.7988	6.91943	0.00826119	0.0084053	0.000443083	0.000255814
	T0-KN440	29.7255	22.9139	6.81157	0.0089025
	T0-KN440	29.8712	22.9148	6.9564	0.00805222
	T0-KN490	29.7594	23.239	6.52044	0.0108931	0.0097622	0.00123018	0.000710245
	T0-KN490	29.9942	23.1078	6.88643	0.00845234
	T0-KN490	29.6975	23.0451	6.65237	0.00994116
	T0-KN431	27.7607	22.9961	4.76466	0.036787	0.0348134	0.00320635	0.00185119
	T0-KN431	27.9317	22.9253	5.0063	0.0311138
	T0-KN431	27.8111	23.0367	4.77441	0.0365393
	T0-KN421	26.6859	23.1745	3.51144	0.0876902	0.0847105	0.0046552	0.00268768
	T0-KN421	26.8672	23.346	3.52127	0.0870951
	T0-KN421	26.9741	23.3185	3.6557	0.0793461
	SrKN-Fielder	28.422	22.8154	5.60658	0.0205235	0.0196701	0.00210485	0.00121524
	SrKN-Fielder	28.8325	22.9772	5.85538	0.0172725
	SrKN-Fielder	28.5101	22.9513	5.55883	0.0212142
		Sr9e_h2	Actin	△Ct	2-△Ct	Average	SD	SE
	Fielder	30.9348	22.9134	8.02145	0.00384859	0.00297573	0.000875379	0.0005054
	Fielder	31.1758	22.7857	8.39011	0.00298074
	Fielder	31.6836	22.7867	8.89687	0.00209785
	T0-KN513	28.1936	23.9243	4.2693	0.0518575	0.0568433	0.00740891	0.00427754
	T0-KN513	28.5236	24.5881	3.93552	0.0653568
	T0-KN513	28.1443	23.915	4.2293	0.0533154
	T0-KN514	27.4442	23.3635	4.08073	0.0590988	0.0578823	0.00163157	0.000941988
	T0-KN514	27.6932	23.5983	4.09493	0.0585198
	T0-KN514	27.7809	23.6232	4.1577	0.0560282
	T0-KN515	27.1032	22.5761	4.52713	0.0433708	0.0439169	0.00288821	0.00166751
	T0-KN515	27.0822	22.4859	4.59629	0.0413408
	T0-KN515	27.0149	22.6049	4.40999	0.0470392
	T0-KN531	28.3353	23.5531	4.78222	0.036342	0.0343101	0.00192212	0.00110973
	T0-KN531	28.0986	23.2231	4.87547	0.0340673
	T0-KN531	28.1174	23.1749	4.94249	0.0325209
	T0-KN532	29.168	24.221	4.94698	0.0324198	0.0322566	0.000487013	0.000281177
	T0-KN532	29.1878	24.2507	4.93717	0.032641
	T0-KN532	29.3108	24.3318	4.97897	0.0317089
	T0-KN533	29.7663	23.8334	5.93284	0.0163696	0.0178037	0.00146111	0.000843571
	T0-KN533	29.3514	23.6554	5.69597	0.0192904
	T0-KN533	29.5509	23.735	5.81595	0.017751
	Fielder-SrKN	29.7825	23.9122	5.87032	0.0170946	0.0171076	0.00158765	0.00091663
	Fielder-SrKN	29.5833	23.8426	5.74068	0.0187018
	Fielder-SrKN	29.0766	23.0675	6.00912	0.0155265

## Sheet: Supplementary Figure 12
Race	Line	Replication	Average Pustule Size (mm2)
QFCSC	ChineseSpring	1	2.75462
QFCSC	ChineseSpring	2	1.76937
QFCSC	ChineseSpring	3	2.67813
QFCSC	ChineseSpring	4	4.43917
QFCSC	ChineseSpring	5	2.87111
QFCSC	ChineseSpring	6	3.42235
QFCSC	ChineseSpring	7	3.941
QFCSC	ChineseSpring	8	6.244
QFCSC	ChineseSpring	9	3.898
QFCSC	ChineseSpring	10	7.3125
QFCSC	Sr9b	1	0.475714
QFCSC	Sr9b	2	0.763125
QFCSC	Sr9b	3	0.944211
QFCSC	Sr9b	4	0.740789
QFCSC	Sr9b	5	1.0225
QFCSC	Sr9b	6	0.628571
QFCSC	Sr9b	7	0.636429
QFCSC	Sr9b	8	0.657143
QFCSC	Sr9bM1	1	2.16429
QFCSC	Sr9bM1	2	1.21036
QFCSC	Sr9bM1	3	2.773
QFCSC	Sr9bM1	4	1.91529
QFCSC	Sr9bM1	5	1.68
QFCSC	Sr9bM1	6	4.36167
QFCSC	Sr9bM1	7	4.29857
QFCSC	Sr9bM1	8	3.86833
QFCSC	Sr9bM1	9	3.09563
QFCSC	Sr9bM2	1	3.05
QFCSC	Sr9bM2	2	3.65643
QFCSC	Sr9bM2	3	2.898
QFCSC	Sr9bM2	4	1.97571
QFCSC	Sr9bM2	5	2.6725
QFCSC	Sr9bM2	6	2.06923
QFCSC	Sr9bM2	7	3.37643
QFCSC	Sr9bM3	1	2.2025
QFCSC	Sr9bM3	2	2.74692
QFCSC	Sr9bM3	3	2.1936
QFCSC	Sr9bM3	4	3.88048
QFCSC	Sr9bM3	5	3.18737
QFCSC	Sr9bM3	6	1.84917
QFCSC	Sr9bM3	7	2.72882
QFCSC	Sr9bM3	8	2.33947
QFCSC	Sr9bM3	9	4.49333
QFCSC	Sr9bM3	10	2.90941
QFCSC	Sr9bM4	1	3.91158
QFCSC	Sr9bM4	2	5.02
QFCSC	Sr9bM4	3	4.1425
QFCSC	Sr9bM4	4	4.49143
QFCSC	Sr9bM4	5	5.61
QFCSC	Sr9bM4	6	2.9425
QFCSC	Sr9bM4	7	2.73625
QFCSC	Sr9bM4	8	3.74571
QFCSC	Sr9bM4	9	2.95529
QFCSC	Sr9bM5	1	1.8
QFCSC	Sr9bM5	2	2.21083
QFCSC	Sr9bM5	3	2.5525
QFCSC	Sr9bM5	4	2.69923
QFCSC	Sr9bM5	5	3.29
QFCSC	Sr9bM5	6	1.86842
QFCSC	Sr9bM5	7	1.12448
QFCSC	Sr9bM5	8	2.05643
QFCSC	Sr9bM5	9	2.55615
QFCSC	Sr9bM5	10	2.99267
QFCSC	Sr9bM6	1	2.13929
QFCSC	Sr9bM6	2	3.14091
QFCSC	Sr9bM6	3	1.15423
QFCSC	Sr9bM6	4	1.54167
QFCSC	Sr9bM6	5	2.6
QFCSC	Sr9bM6	6	2.91
QFCSC	Sr9bM6	7	1.34333
QFCSC	Sr9bM6	8	3.726
QFCSC	Sr9bM6	9	1.958
QFCSC	Sr9bM6	10	3.28625
QFCSC	Sr9bM7	1	2.24
QFCSC	Sr9bM7	2	3.18545
QFCSC	Sr9bM7	3	3.52643
QFCSC	Sr9bM7	4	9.655
QFCSC	Sr9bM7	5	3.39
QFCSC	Sr9bM7	6	2.61333
QFCSC	Sr9bM7	7	1.79591
QFCSC	Sr9bM7	8	3.95222
QFCSC	Sr9bM8	1	1.76842
QFCSC	Sr9bM8	2	7.57
QFCSC	Sr9bM8	3	2.0413
QFCSC	Sr9bM8	4	5.391
QFCSC	Sr9bM8	5	2.31417
QFCSC	Sr9bM8	6	3.27
QFCSC	Sr9bM8	7	4.02538
QFCSC	Sr9bM8	8	0.566316
QFCSC	Sr9bM8	9	1.32294
QFCSC	Sr9g	1	3.175
QFCSC	Sr9g	2	1.86769
QFCSC	Sr9g	3	2.41
QFCSC	Sr9g	4	2.352
QFCSC	Sr9g	5	2.706
QFCSC	Sr9g	6	3.88286
QFCSC	Sr9gM1	1	4.68
QFCSC	Sr9gM1	2	3.14111
QFCSC	Sr9gM1	3	3.285
QFCSC	Sr9gM1	4	8.2475
QFCSC	Sr9gM1	5	4.07857
QFCSC	Sr9gM1	6	7.37667
QFCSC	Sr9gM1	7	4.1175
QFCSC	Sr9gM1	8	2.2075
QFCSC	Sr9gM1	9	4.12333
QFCSC	Sr9gM2	1	2.649
QFCSC	Sr9gM2	2	1.8225
QFCSC	Sr9gM2	3	2.15375
QFCSC	Sr9gM2	4	2.22333
QFCSC	Sr9gM2	5	2.86583
QFCSC	Sr9gM2	6	3.11429
QFCSC	Sr9gM2	7	3.73
QFCSC	Sr9gM2	8	2.7555
QFCSC	Sr9gM2	9	3.45167
QFCSC	Sr9gM3	1	5.045
QFCSC	Sr9gM3	2	7.56333
QFCSC	Sr9gM3	3	2.75353
QFCSC	Sr9gM3	4	2.92867
QFCSC	Sr9gM3	5	2.60824
QFCSC	Sr9gM3	6	5.653
QFCSC	Sr9gM3	7	5.76429
QFCSC	Sr9gM3	8	5.26333
QFCSC	Sr9gM3	9	3.77556
QFCSC	Sr9gM4	1	3.906
QFCSC	Sr9gM4	2	2.68
QFCSC	Sr9gM4	3	2.455
QFCSC	Sr9gM4	4	9.2475
QFCSC	Sr9gM4	5	3.955
QFCSC	Sr9gM4	6	3.52
QFCSC	Sr9gM5	1	5.97625
QFCSC	Sr9gM5	2	2.6225
QFCSC	Sr9gM5	3	3.872
QFCSC	Sr9gM5	4	2.81867
QFCSC	Sr9gM5	5	4.17111
QFCSC	Sr9gM5	6	2.52846
QFCSC	Sr9gM5	7	2.44714
QFCSC	Sr9gM5	8	4.03091
QFCSC	Sr9gM5	9	5.685
QFCSC	Sr9gM5	10	5.3375
QFCSC	Sr9gM6	1	4.169
QFCSC	Sr9gM6	2	3.19333
QFCSC	Sr9gM6	3	4.15571
QFCSC	Sr9gM6	4	5.16625
QFCSC	Sr9gM6	5	2.30231
QFCSC	Sr9gM6	6	2.61867
QFCSC	Sr9gM6	7	3.54
QFCSC	Sr9gM6	8	4.62357
QFCSC	Sr9gM6	9	2.5975
MJGTC	ChineseSpring	1	1.42765
MJGTC	ChineseSpring	2	1.37542
MJGTC	ChineseSpring	3	1.1375
MJGTC	ChineseSpring	4	1.4
MJGTC	ChineseSpring	5	1.13259
MJGTC	ChineseSpring	6	2.82909
MJGTC	ChineseSpring	7	1.38
MJGTC	ChineseSpring	8	1.91667
MJGTC	ChineseSpring	9	4.55
MJGTC	ChineseSpring	10	1.65
MJGTC	Sr9b	1	0.8625
MJGTC	Sr9b	2	1.02273
MJGTC	Sr9b	3	1.51214
MJGTC	Sr9b	4	1.78273
MJGTC	Sr9b	5	0.583889
MJGTC	Sr9b	6	1.02318
MJGTC	Sr9b	7	0.699
MJGTC	Sr9b	8	1.91923
MJGTC	Sr9b	9	0.809286
MJGTC	Sr9b	10	1.01333
MJGTC	Sr9bM1	1	1.88882
MJGTC	Sr9bM1	2	0.978519
MJGTC	Sr9bM1	3	1.6
MJGTC	Sr9bM1	4	1.38471
MJGTC	Sr9bM1	5	0.5275
MJGTC	Sr9bM1	6	0.622791
MJGTC	Sr9bM2	1	1.21237
MJGTC	Sr9bM2	2	1.17154
MJGTC	Sr9bM2	3	0.763846
MJGTC	Sr9bM2	4	0.9294
MJGTC	Sr9bM2	5	1.25269
MJGTC	Sr9bM2	6	1.11714
MJGTC	Sr9bM2	7	1.11281
MJGTC	Sr9bM2	8	0.984848
MJGTC	Sr9bM3	1	0.525763
MJGTC	Sr9bM3	2	1.27303
MJGTC	Sr9bM3	3	0.3928
MJGTC	Sr9bM3	4	0.959636
MJGTC	Sr9bM3	5	0.927879
MJGTC	Sr9bM3	6	1.27108
MJGTC	Sr9bM3	7	1.83529
MJGTC	Sr9bM3	8	1.27682
MJGTC	Sr9bM3	9	0.600909
MJGTC	Sr9bM3	10	1.6075
MJGTC	Sr9bM4	1	1.90182
MJGTC	Sr9bM4	2	1.62235
MJGTC	Sr9bM4	3	1.34438
MJGTC	Sr9bM4	4	1.07059
MJGTC	Sr9bM4	5	2.02773
MJGTC	Sr9bM4	6	2.08
MJGTC	Sr9bM4	7	2.67167
MJGTC	Sr9bM4	8	0.856829
MJGTC	Sr9bM4	9	2.63375
MJGTC	Sr9bM5	1	0.983871
MJGTC	Sr9bM5	2	0.894815
MJGTC	Sr9bM5	3	1.58056
MJGTC	Sr9bM5	4	1.08222
MJGTC	Sr9bM5	5	0.538889
MJGTC	Sr9bM5	6	1.418
MJGTC	Sr9bM5	7	0.807551
MJGTC	Sr9bM5	8	1.28458
MJGTC	Sr9bM6	1	2.1375
MJGTC	Sr9bM6	2	0.880556
MJGTC	Sr9bM6	3	2.19125
MJGTC	Sr9bM6	4	0.785676
MJGTC	Sr9bM6	5	0.563333
MJGTC	Sr9bM6	6	0.520392
MJGTC	Sr9bM6	7	0.730909
MJGTC	Sr9bM6	8	1.78346
MJGTC	Sr9bM6	9	1.12029
MJGTC	Sr9bM7	1	1.38938
MJGTC	Sr9bM7	2	0.587111
MJGTC	Sr9bM7	3	1.1105
MJGTC	Sr9bM7	4	0.474783
MJGTC	Sr9bM7	5	1.35615
MJGTC	Sr9bM7	6	1.23071
MJGTC	Sr9bM7	7	0.779737
MJGTC	Sr9bM7	8	0.937083
MJGTC	Sr9bM8	1	1.56346
MJGTC	Sr9bM8	2	2.156
MJGTC	Sr9bM8	3	2.24227
MJGTC	Sr9bM8	4	1.51375
MJGTC	Sr9bM8	5	0.284
MJGTC	Sr9bM8	6	0.2868
MJGTC	Sr9bM8	7	0.1275
MJGTC	Sr9bM8	8	0.239123
MJGTC	Sr9g	1	0.553636
MJGTC	Sr9g	2	0.707143
MJGTC	Sr9g	3	0.307317
MJGTC	Sr9g	4	0.55
MJGTC	Sr9g	5	0.3748
MJGTC	Sr9g	6	0.3625
MJGTC	Sr9gM1	1	0.927
MJGTC	Sr9gM1	2	1.146
MJGTC	Sr9gM1	3	2.26167
MJGTC	Sr9gM1	4	1.9425
MJGTC	Sr9gM1	5	0.592667
MJGTC	Sr9gM1	6	0.40075
MJGTC	Sr9gM1	7	0.992903
MJGTC	Sr9gM1	8	0.5004
MJGTC	Sr9gM1	9	0.997037
MJGTC	Sr9gM2	1	0.507692
MJGTC	Sr9gM2	2	0.791
MJGTC	Sr9gM2	3	0.562222
MJGTC	Sr9gM2	4	1.28769
MJGTC	Sr9gM2	5	1.33
MJGTC	Sr9gM2	6	1.25429
MJGTC	Sr9gM2	7	2.19
MJGTC	Sr9gM2	8	0.934615
MJGTC	Sr9gM2	9	2.55125
MJGTC	Sr9gM3	1	1.955
MJGTC	Sr9gM3	2	2.16583
MJGTC	Sr9gM3	3	0.974375
MJGTC	Sr9gM3	4	0.417586
MJGTC	Sr9gM3	5	0.571379
MJGTC	Sr9gM3	6	1.48136
MJGTC	Sr9gM3	7	1.3624
MJGTC	Sr9gM3	8	1.43069
MJGTC	Sr9gM3	9	2.12625
MJGTC	Sr9gM4	1	2.372
MJGTC	Sr9gM4	2	2.112
MJGTC	Sr9gM4	3	1.57833
MJGTC	Sr9gM4	4	5.715
MJGTC	Sr9gM4	5	2.74
MJGTC	Sr9gM4	6	2.692
MJGTC	Sr9gM4	7	3.71556
MJGTC	Sr9gM5	1	2.07833
MJGTC	Sr9gM5	2	2.484
MJGTC	Sr9gM5	3	2.837
MJGTC	Sr9gM5	4	1.79139
MJGTC	Sr9gM5	5	2.07484
MJGTC	Sr9gM5	6	4.34571
MJGTC	Sr9gM5	7	1.20382
MJGTC	Sr9gM5	8	1.24809
MJGTC	Sr9gM6	1	1.02481
MJGTC	Sr9gM6	2	2.37118
MJGTC	Sr9gM6	3	1.72
MJGTC	Sr9gM6	4	2.34625
MJGTC	Sr9gM6	5	2.43471
MJGTC	Sr9gM6	6	3.3575
MJGTC	Sr9gM6	7	1.5445
MJGTC	Sr9gM6	8	2.85286
MJGTC	Sr9gM6	9	2.0515
MJGTC	Sr9gM6	10	2.53692
RKRQC	ChineseSpring	1	1.41808
RKRQC	ChineseSpring	2	1.19314
RKRQC	ChineseSpring	3	2.5905
RKRQC	ChineseSpring	4	4.582
RKRQC	ChineseSpring	5	2.49182
RKRQC	ChineseSpring	6	1.93575
RKRQC	ChineseSpring	7	4.51187
RKRQC	ChineseSpring	8	2.76048
RKRQC	ChineseSpring	9	2.60286
RKRQC	ChineseSpring	10	6.92714
RKRQC	Sr9b	1	1.45348
RKRQC	Sr9b	2	1.54613
RKRQC	Sr9b	3	2.555
RKRQC	Sr9b	4	1.74467
RKRQC	Sr9b	5	1.06065
RKRQC	Sr9b	6	2.98381
RKRQC	Sr9b	7	1.7892
RKRQC	Sr9b	8	1.141
RKRQC	Sr9bM1	1	1.352
RKRQC	Sr9bM1	2	1.226
RKRQC	Sr9bM1	3	0.55
RKRQC	Sr9bM1	4	2.09464
RKRQC	Sr9bM1	5	2.675
RKRQC	Sr9bM1	6	4.80143
RKRQC	Sr9bM1	7	1.34737
RKRQC	Sr9bM2	1	1.56
RKRQC	Sr9bM2	2	1.03385
RKRQC	Sr9bM2	3	1.14489
RKRQC	Sr9bM2	4	1.50026
RKRQC	Sr9bM2	5	2.74895
RKRQC	Sr9bM2	6	0.746495
RKRQC	Sr9bM2	7	1.02091
RKRQC	Sr9bM2	8	2.10889
RKRQC	Sr9bM2	9	1.07736
RKRQC	Sr9bM3	1	1.2374
RKRQC	Sr9bM3	2	1.62161
RKRQC	Sr9bM3	3	3.4475
RKRQC	Sr9bM3	4	1.19485
RKRQC	Sr9bM3	5	0.771795
RKRQC	Sr9bM3	6	2.31833
RKRQC	Sr9bM3	7	4.02278
RKRQC	Sr9bM4	1	4.28625
RKRQC	Sr9bM4	2	1.78625
RKRQC	Sr9bM4	3	3.656
RKRQC	Sr9bM4	4	0.902
RKRQC	Sr9bM4	5	1.65379
RKRQC	Sr9bM4	6	4.722
RKRQC	Sr9bM4	7	1.881
RKRQC	Sr9bM4	8	2.65267
RKRQC	Sr9bM4	9	2.70913
RKRQC	Sr9bM5	1	3.58636
RKRQC	Sr9bM5	2	2.01586
RKRQC	Sr9bM5	3	4.58357
RKRQC	Sr9bM5	4	3.25842
RKRQC	Sr9bM5	5	2.719
RKRQC	Sr9bM5	6	3.06391
RKRQC	Sr9bM5	7	1.89366
RKRQC	Sr9bM5	8	2.24684
RKRQC	Sr9bM5	9	1.44212
RKRQC	Sr9bM6	1	1.30635
RKRQC	Sr9bM6	2	2.19333
RKRQC	Sr9bM6	3	2.33455
RKRQC	Sr9bM6	4	0.5836
RKRQC	Sr9bM6	5	2.13071
RKRQC	Sr9bM6	6	0.815806
RKRQC	Sr9bM6	7	1.54
RKRQC	Sr9bM6	8	0.726129
RKRQC	Sr9bM6	9	0.680299
RKRQC	Sr9bM7	1	0.917945
RKRQC	Sr9bM7	2	2.36222
RKRQC	Sr9bM7	3	1.18971
RKRQC	Sr9bM7	4	2.302
RKRQC	Sr9bM7	5	11.644
RKRQC	Sr9bM7	6	3.09588
RKRQC	Sr9bM8	1	3.21357
RKRQC	Sr9bM8	2	4.81818
RKRQC	Sr9bM8	3	4.34611
RKRQC	Sr9bM8	4	3.278
RKRQC	Sr9bM8	5	1.48146
RKRQC	Sr9bM8	6	1.25893
RKRQC	Sr9bM8	7	2.5472
RKRQC	Sr9bM8	8	0.690556
RKRQC	Sr9bM8	9	0.281746
RKRQC	Sr9g	1	2.73174
RKRQC	Sr9g	2	1.30172
RKRQC	Sr9g	3	1.22049
RKRQC	Sr9g	4	1.52846
RKRQC	Sr9g	5	1.7175
RKRQC	Sr9g	6	1.95235
RKRQC	Sr9g	7	1.59818
RKRQC	Sr9gM1	1	2.45
RKRQC	Sr9gM1	2	2.0616
RKRQC	Sr9gM1	3	2.05333
RKRQC	Sr9gM1	4	2.46524
RKRQC	Sr9gM1	5	1.07457
RKRQC	Sr9gM1	6	1.35935
RKRQC	Sr9gM2	1	6.07667
RKRQC	Sr9gM2	2	1.23917
RKRQC	Sr9gM2	3	2.53412
RKRQC	Sr9gM2	4	1.7275
RKRQC	Sr9gM2	5	1.52053
RKRQC	Sr9gM2	6	2.028
RKRQC	Sr9gM2	7	1.50893
RKRQC	Sr9gM2	8	2.15
RKRQC	Sr9gM2	9	1.75
RKRQC	Sr9gM2	10	2.13071
RKRQC	Sr9gM3	1	1.36563
RKRQC	Sr9gM3	2	0.872222
RKRQC	Sr9gM3	3	1.03857
RKRQC	Sr9gM3	4	2.02042
RKRQC	Sr9gM3	5	1.62967
RKRQC	Sr9gM3	6	1.75032
RKRQC	Sr9gM3	7	1.03537
RKRQC	Sr9gM3	8	1.5232
RKRQC	Sr9gM4	1	4.01462
RKRQC	Sr9gM4	2	8.495
RKRQC	Sr9gM4	3	4.69
RKRQC	Sr9gM4	4	5.555
RKRQC	Sr9gM4	5	4.1875
RKRQC	Sr9gM4	6	4.148
RKRQC	Sr9gM4	7	5.49857
RKRQC	Sr9gM5	1	2.35091
RKRQC	Sr9gM5	2	4.90333
RKRQC	Sr9gM5	3	5.49222
RKRQC	Sr9gM5	4	4.12
RKRQC	Sr9gM5	5	4.932
RKRQC	Sr9gM5	6	2.30895
RKRQC	Sr9gM5	7	4.5825
RKRQC	Sr9gM6	1	3.42263
RKRQC	Sr9gM6	2	2.824
RKRQC	Sr9gM6	3	3.595
RKRQC	Sr9gM6	4	5.0475
RKRQC	Sr9gM6	5	5.86667
RKRQC	Sr9gM6	6	6.3225
RKRQC	Sr9gM6	7	2.84933
RKRQC	Sr9gM6	8	5.1875

## Sheet: Supplementary Figure 16c
	uncropped blot image
